# Supplementary material for: STAT3 promotes NLRP3 inflammasome activation by mediating NLRP3 mitochondrial translocation
Source: Exp Mol Med. 2024 Sep 2;56(9):1980–90. doi: 10.1038/s12276-024-01298-9 (PMC11446920; doi:10.1038/s12276-024-01298-9)
Supplement: Supplementary file 2 — Supplementary Table 1 [file 12276_2024_1298_MOESM2_ESM.xlsx]

## Sheet: Sheet1
List of 395 small-molecule compound names
Elesclomol (STA-4783)
Luminespib (AUY-922, NVP-AUY922)
Danusertib (PHA-739358)
Tanespimycin (17-AAG)
Alvespimycin (17-DMAG) HCl
Docetaxel
Paclitaxel
Ganetespib (STA-9090)
KRIBB11
PI-103
Y-27632 2HCl
Enzastaurin (LY317615)
SB431542
Vismodegib (GDC-0449)
LY294002
AT9283
AG-490 (Tyrphostin B42)
XMD8-92
Vactosertib ?(TEW-7197)
Decernotinib (VX-509)
Reversine
SD-208
LDN-214117
Voxtalisib (XL765, SAR245409)
Kartogenin
Amiodarone HCl
Bexarotene
Silmitasertib (CX-4945)
Emodin
Tangeretin
Forskolin
Rosiglitazone
RG108
Azaindole 1 (TC-S 7001)
PF-670462
Casticin
ISCK03
Plerixafor 8HCl (AMD3100 8HCl)
Taladegib (LY2940680)
Trazodone HCl
Onalespib (AT13387)
ABT-751 (E7010)
BIIB021
Vincristine sulfate
Epothilone A
Patupilone (EPO906, Epothilone B)
Ispinesib (SB-715992)
Albendazole
Monastrol
S3I-201
Avagacestat (BMS-708163)
Ruxolitinib (INCB018424)
Resveratrol
Thiazovivin
GSK429286A
SB525334
Fludarabine
L-685,458
PIK-III
GSK269962A HCl
VX-11e
Pluripotin (SC1)
AZ6102
BP-1-102
Smoothened Agonist (SAG) HCl
BI-D1870
Pifithrin-α (PFTα) HBr
Pifithrin-μ
Prostaglandin E2 (PGE2)
Vitamin C
Methylthiouracil
Asiaticoside
Sinomenine hydrochloride
PF 4800567
SRI-011381
Bortezomib (PS-341)
AT7519
O-Phospho-L-serine
Ellagic Acid hydrate
NU7026
Albendazole Oxide
SB743921 HCl
Lexibulin (CYT997)
SNX-2112 (PF-04928473)
PF-04929113 (SNX-5422)
KW-2478
Geldanamycin
AZ 3146
KPT-9274
Voxtalisib (SAR245409, XL765) Analogue
LY2811376
Fasudil (HA-1077) HCl
Semagacestat (LY450139)
Sonidegib (Erismodegib, NVP-LDE225)
SB505124
DAPT (GSI-IX)
Galunisertib (LY2157299)
Ulixertinib (BVD-523, VRT752271)
Isoxazole 9 (ISX-9)
DEL-22379
SH5-07 (SH-5-07)
Y-39983 HCl
KD025 (SLx-2119)
Ochromycinone (STA-21)
SIS3 HCl
Echinacoside
Picroside I
Carvacrol
Scutellarin
Halcinonide
Pimozide
Pinacidil
TTNPB (Arotinoid Acid)
Quercetin Dihydrate
3'-Hydroxypterostilbene
Nicotinamide N-oxide
Erucic acid
β-Glycerophosphate sodium salt hydrate
LY2109761
Plerixafor (AMD3100)
Nocodazole
A-205804
PF-562271
Cabazitaxel
Lifitegrast
ELR-510444
Vindoline
Griseofulvin
Tirofiban Hydrochloride
Artesunate
Cryptotanshinone
Hesperetin
Myricitrin
Curcumol
Mifepristone
MK-0752
Dibenzazepine (YO-01027)
PLX7904
Napabucasin
Ripasudil (K-115) hydrochloride dihydrate
Nirogacestat (PF-03084014, PF-3084014)
Butein
Pacritinib (SB1518)
PluriSIn #1 (NSC 14613)
VO-Ohpic trihydrate
Lidocaine hydrochloride
Wogonin
Trans-Zeatin
TBHQ
Metadoxine
TBB
Saikosaponin D
Curculigoside
ML264
Reparixin (Repertaxin)
MSX-122
AZD-5069
AMD3465 hexahydrobromide
Itraconazole
Disodium Cromoglycate
Triclabendazole
Vinorelbine Tartrate
Vinblastine sulfate
i-Inositol
Dasatinib hydrochloride
Trimethyloctadecylammonium bromide
H-Cys(Trt)-OH
KHS101 hydrochloride
SSE15206
LY411575
GW788388
PF-5274857
I-BET151 (GSK1210151A)
Sotrastaurin
StemRegenin 1 (SR1)
WHI-P154
Pirfenidone
MK-4101
Hydroxyfasudil (HA-1100) HCl
HPI-4 (Ciliobrevin A)
IMR-1
Alantolactone
ZINC00881524 (ROCK inhibitor)
GSK180736A (GSK180736)
LY3214996
Psoralidin
Eosin Y Disodium
Thioridazine hydrochloride
Cyclic Pifithrin-α hydrobromide
IBMX
OAC2
TTP 22
SR-3029
SB 4 (Eticovo)
STAT5-IN-1
SR18662
SX-682
LDN-193189 2HCl
LY364947
Minocycline HCl
K 858
Cilengitide?trifluoroacetate
GSK923295
IPA-3
PF-3758309
Go6976
XL888
Mdivi-1
Berbamine
Niclosamide
2-Methoxy-1,4-naphthoquinone
Notoginsenoside R1
Decursinol angelate
Harmine
Astragaloside IV
Nifuroxazide
Jervine
HJC0152
Amcasertib (BBI503)
Autophinib
LYN-1604
NGP 555
C188-9
AS1517499
2-D08
NSC23005 Sodium
BQR695
KDU691
Longdaysin
Brefeldin A
PP1
(-)-Blebbistatin
SKI II
ITD-1
NG25
Indirubin-3'-monoxime
BIBF-0775
Creatine
NU7441 (KU-57788)
Dyngo-4a
FRAX597
NMS-E973
CW069
CH5138303
ARQ 621
PF-562271 HCl
VER-49009
Triptonide
4-Hydroxychalcone
4'-Hydroxychalcone
Osimertinib mesylate
pyrvinium
LX2343
MTX-211
JK184
Stattic
MK-8353 (SCH900353)
LY 3200882
CC-90003
LIT-927
Homoharringtonine
Magnolin
Imatinib Mesylate (STI571)
PD0325901
STF-118804
CHF 5074
EPZ004777
YH239-EE
Piperlongumine
WH-4-023
D 4476
SU5402
Indoprofen
CCG-222740
Bosutinib (SKI-606)
Sulfasalazine
bpV (HOpic)
Purmorphamine
VER-50589
MPI-0479605
INH1
INH6
TAI-1
CK-636
SB273005
Ruboxistaurin (LY333531 HCl)
Fosbretabulin (Combretastatin A4 Phosphate (CA4P)) Disodium
SANT-1
BMS-833923
DMH1
LDN-212854
ML347
Glasdegib (PF-04449913)
Crenigacestat (LY3039478)
RKI-1447
Rapamycin (Sirolimus)
Vorinostat (SAHA, MK0683)
SB203580
SB202190 (FHPI)
Valproic acid sodium salt (Sodium valproate)
PD98059
KU-0063794
Raloxifene HCl
CH-223191
CCG-1423
LFM-A13
Sodium Tauroursodeoxycholate (TUDC)
SW033291
Kenpaullone
Bay K 8644
STF-31
WZ811
Tannic acid
Usnic acid
SB225002
Ralimetinib (LY2228820)
Capmatinib (INCB28060)
Monomethyl auristatin E (MMAE)
KNK437
VER155008
TRx0237 (LMTX) mesylate
Combretastatin A4
Docetaxel Trihydrate
FRAX486
Cyclo (-RGDfK)
RGD (Arg-Gly-Asp) Peptides
Bisindolylmaleimide IX (Ro 31-8220 Mesylate)
Bisindolylmaleimide I (GF109203X)
OAC1
RepSox
NVP-TNKS656
Osimertinib (AZD9291)
SF1670
ID-8
PD173074
Fluoxetine HCl
Gatifloxacin
Lidocaine
Isotretinoin
Rolipram
SP600125
Calcitriol
O4I1
O4I2
P7C3
L755507
BIX 01294
Halofuginone
IC261
SMER28
ATI-2341
Oroxin B
Danirixin (GSK1325756)
SCH-527123
L-Theanine
Ellagic acid
Cyclo(RGDyK)
PU-H71
Dynasore
BAY 1217389
HA15
TRC051384
Leukadherin-1
Apoptozole
ATN-161 (Ac-PHSCN-NH2)
ERK5-IN-1
SH-4-54
K02288
FLI-06
FH535
HO-3867
UM729
FR 180204
Doramapimod (BIRB 796)
Tretinoin
Flurbiprofen
Indomethacin
Azacitidine
Clemastine Fumarate
Metformin HCl
Miconazole Nitrate
Atractylenolide I
Troglitazone (CS-045)
LW 6
Fraxinellone
2',5'-Dihydroxyacetophenone
Ginkgolic Acid
AM580
AG-126
TMTD (Tetramethylthiuram disulfide)
ERK5-IN-2
AS2863619
Sodium L-ascorbyl-2-phosphate
Nefopam HCl
Ketoconazole
